# Supplementary material for: Comparison of Immune Cell Transfection by Different Vaccine Vectors After Intradermal Injection
Source: Vaccines (Basel). 2026 Feb 16;14(2):185. doi: 10.3390/vaccines14020185 (PMC12945243; doi:10.3390/vaccines14020185)
Supplement: Supplementary file 1 [file vaccines-14-00185-s001.zip]

Archive with 1 entries (1 files):
- vaccines-4098437-supplementary.pdf
